# Supplementary material for: Metalloprotein-Specific or Critical Amino Acid Residues: Perspectives on Plant-Precise Detoxification and Recognition Mechanisms under Cadmium Stress
Source: Int J Mol Sci. 2022 Feb 3;23(3):1734. doi: 10.3390/ijms23031734 (PMC8836122; doi:10.3390/ijms23031734)
Supplement: Supplementary file 1 [file ijms-23-01734-s001.zip]

Archive with 1 entries (1 files):
- ijms-1558906-SI.pdf
